# Supplementary material for: An exceptional phytoplankton bloom in the southeast Madagascar Sea driven by African dust deposition
Source: PNAS Nexus. 2024 Oct 1;3(10):pgae386. doi: 10.1093/pnasnexus/pgae386 (PMC11443548; doi:10.1093/pnasnexus/pgae386)
Supplement: pgae386_Supplementary_Data [file pgae386_supplementary_data.zip]

Archive with 2 entries (2 files):
- PNASNEXUS-PNASNEXUS-2024-00568-TR-s01.mov
- PNASNEXUS-PNASNEXUS-2024-00568-TR-s02.docx
